# Supplementary material for: Early Life Wheeze and Risk Factors for Asthma—A Revisit at Age 7 in the GEWAC-Cohort
Source: Children (Basel). 2021 Jun 8;8(6):488. doi: 10.3390/children8060488 (PMC8229161; doi:10.3390/children8060488)
Supplement: Supplementary file 1 [file children-08-00488-s001.zip]

Archive with 1 entries (1 files):
- children-1231865-SI.pdf
